# Supplementary material for: Associated factors with Premenstrual syndrome and Premenstrual dysphoric disorder among female medical students: A cross-sectional study
Source: PLoS One. 2023 Jan 26;18(1):e0278702. doi: 10.1371/journal.pone.0278702 (PMC9879477; doi:10.1371/journal.pone.0278702)
Supplement: S1 Data — (ZIP) [file pone.0278702.s001.zip]

Archive with 30 entries (30 files):
- S1 File.docx
- __MACOSX/._S1 File.docx
- S1 Table.docx
- __MACOSX/._S1 Table.docx
- S1. Fig.docx
- __MACOSX/._S1. Fig.docx
- S2 File.docx
- __MACOSX/._S2 File.docx
- S2. Fig.docx
- __MACOSX/._S2. Fig.docx
- S2a Table.docx
- __MACOSX/._S2a Table.docx
- S2b Table.docx
- __MACOSX/._S2b Table.docx
- S2c Table.docx
- __MACOSX/._S2c Table.docx
- S3 File.docx
- __MACOSX/._S3 File.docx
- S3 Table.docx
- __MACOSX/._S3 Table.docx
- S3. Fig.docx
- __MACOSX/._S3. Fig.docx
- S4 Table.docx
- __MACOSX/._S4 Table.docx
- S4. File Miniamal data set.dta
- __MACOSX/._S4. File Miniamal data set.dta
- S5 Table.docx
- __MACOSX/._S5 Table.docx
- S5. File codebook.docx
- __MACOSX/._S5. File codebook.docx
